# Supplementary material for: Microbiological quality assessment of potential pathogenic bacteria and multidrug resistance patterns in commercial electrolyte drinks in Dhaka, Bangladesh
Source: PLoS One. 2026 Jun 2;21(6):e0336888. doi: 10.1371/journal.pone.0336888 (PMC13229343; doi:10.1371/journal.pone.0336888)
Supplement: S1 Data — (XLSX) [file pone.0336888.s027.xlsx]

## Sheet: AST
AST Result of Klebsiella pneumoniae isolates
Class of Antibiotics	Beta lactamase			Cephalosporins				Tetracycline		Fluroquinolones	Macrolides		Aminoglycosides		Sulfonamide	Amphenicol	Carbapenem		Glycylcline
Sample/ Antibiotic Name	Ampicillin	Amoxicillin	Amoxiclav	Cefoxitin	Cefotaxime	Cefepime	Ceftriaxone	Tetracycline	Doxycycline	Ciprofloxacin	Azithromycin	Erythomycin	Amikacin	Gentamycin	Trimethoprim-Sulfomethaxole	Chloramphenicol	Meropenem	Imipenem	Tigecycline
1	R	R	R	R	R	R	R	R	R	R	R	R	R	R	R	R	R	I	R
3	R	R	R	R	R	R	R	R	R	R	R	R	R	I	R	R	R	I	I
6	R	R	R	R	R	R	R	R	R	R	R	R	R	R	R	R	S	R	S
7	R	R	R	R	R	R	R	R	I	R	R	R	R	I	R	R	I	I	S
8	R	R	R	I	R	R	R	R	R	R	R	R	I	R	R	R	R	S	S
13	R	R	R	I	R	R	R	S	I	I	R	R	R	I	R	R	R	R	I
16	R	R	R	I	R	R	R	R	I	I	R	R	I	R	R	I	S	S	R
17	R	R	R	S	R	R	R	R	I	R	R	R	R	I	R	I	R	S	S
18	R	R	R	I	R	R	R	R	I	R	R	R	I	R	R	R	S	I	S
20	R	R	R	I	R	R	R	R	S	S	R	R	R	S	R	R	R	S	I
21	R	R	R	I	R	R	R	S	R	I	R	R	I	S	R	S	I	R	S
22	R	R	R	I	R	R	R	I	R	R	R	R	I	S	I	S	S	S	S
23	R	R	S	S	I	S	I	S	R	R	R	R	I	S	I	S	I	R	I
24	R	R	I	S	I	S	I	I	S	I	R	R	R	I	I	I	S	I	S
25	R	R	R	R	R	R	R	R	R	R	R	R	I	R	R	R	R	R	R
26	R	R	R	R	R	R	R	I	R	R	R	R	R	R	R	S	R	R	R
28	R	R	I	S	S	I	S	I	I	S	R	R	S	S	I	I	S	R	I
29	R	R	I	S	I	I	R	S	S	S	R	R	I	S	S	S	S	S	S
30	R	R	S	I	I	I	R	I	S	I	R	R	S	S	I	I	S	S	S
31	R	R	S	S	S	I	R	S	R	S	R	R	S	S	S	S	S	S	S
35	R	R	I	I	S	S	S	R	S	S	R	R	S	S	R	I	R	I	I
36	R	R	I	S	S	I	R	I	I	S	R	R	S	S	R	S	I	S	S
37	R	R	I	I	S	S	S	S	I	R	R	R	I	S	S	S	I	I	I
38	R	R	S	S	S	I	S	R	S	S	R	R	S	I	I	I	I	S	I
39	R	R	S	S	R	I	R	I	R	I	R	R	I	I	S	S	R	S	S
40	R	R	S	S	R	S	R	I	S	S	R	R	S	R	S	I	S	S	S
AST Result of Escherichia coli isolates
Class of Antibiotics	Beta lactamase			Cephalosporins				Tetracycline		Fluroquinolones	Macrolides		Aminoglycosides		Sulfonamide	Amphenicol	Carbapenem		Glycylcline
Sample/ Antibiotic Name	Ampicillin	Amoxicillin	Amoxiclav	Cefoxitin	Cefotaxime	Cefepime	Ceftriaxone	Tetracycline	Doxycycline	Ciprofloxacin	Azithromycin	Erythomycin	Amikacin	Gentamycin	Trimethoprim-Sulfomethaxole	Chloramphenicol	Meropenem	Imipenem	Tigecycline
2	R	R	R	R	R	R	I	S	R	I	R	R	R	I	R	R	I	I	R
3	R	R	R	I	I	R	I	R	S	I	R	R	I	S	R	R	S	S	S
4	R	R	R	R	I	R	R	I	I	I	R	R	S	I	R	S	R	S	S
5	R	R	R	R	R	R	R	R	S	R	R	R	R	S	R	S	I	I	S
6	R	R	R	S	R	R	R	R	S	S	R	R	S	R	R	R	I	R	S
7	R	R	R	R	R	R	R	I	R	R	R	R	S	R	R	R	R	I	I
17	R	R	I	S	I	S	I	R	R	R	R	R	S	R	R	I	I	I	S
20	I	S	S	S	S	R	S	R	R	I	R	R	S	I	R	S	S	S	I
25	S	R	I	I	S	S	R	S	R	S	R	R	I	I	I	R	S	S	R
37	R	S	S	I	S	R	S	R	S	S	R	R	I	S	I	S	S	S	I
40	S	S	I	R	I	S	I	R	R	S	R	R	S	I	R	S	S	S	S
AST Result of Pseudomonas aeruginosa isolates
Class of Antibiotics	Beta lactamase			Cephalosporins				Tetracycline		Fluroquinolones	Macrolides		Aminoglycosides		Sulfonamide	Amphenicol	Carbapenem		Glycylcline
Sample/ Antibiotic Name	Ampicillin	Amoxicillin	Amoxiclav	Cefoxitin	Cefotaxime	Cefepime	Ceftriaxone	Tetracycline	Doxycycline	Ciprofloxacin	Azithromycin	Erythomycin	Amikacin	Gentamycin	Trimethoprim-Sulfomethaxole	Chloramphenicol	Meropenem	Imipenem	Tigecycline
6	R	R	R	R	R	R	R	I	S	R	R	R	R	R	R	R	R	R	R
11	R	R	R	R	R	I	R	R	R	R	I	S	S	R	R	R	R	R	I
17	R	R	R	R	R	R	R	S	R	R	R	R	S	I	R	R	R	R	R
18	R	R	R	R	R	R	R	R	R	R	I	S	S	I	R	R	I	R	R
20	R	R	R	I	R	S	R	I	S	R	R	R	I	I	S	R	I	I	S
22	R	R	R	S	R	S	R	S	S	S	S	S	S	I	S	R	I	I	S
23	R	R	R	S	R	S	R	S	S	I	S	S	S	S	I	R	I	I	S
24	R	R	R	S	R	S	R	S	I	I	S	S	S	S	I	R	S	S	S
AST Result of Acinetobacter baumannii isolates
Class of Antibiotics	Beta lactamase			Cephalosporins				Tetracycline		Fluroquinolones	Macrolides		Aminoglycosides		Sulfonamide	Amphenicol	Carbapenem		Glycylcline
Sample/ Antibiotic Name	Ampicillin	Amoxicillin	Amoxiclav	Cefoxitin	Cefotaxime	Cefepime	Ceftriaxone	Tetracycline	Doxycycline	Ciprofloxacin	Azithromycin	Erythomycin	Amikacin	Gentamycin	Trimethoprim-Sulfomethaxole	Chloramphenicol	Meropenem	Imipenem	Tigecycline
6	R	R	R	R	R	R	R	I	R	R	R	R	R	R	R	R	S	I	R
9	R	R	R	R	R	R	I	I	I	R	R	R	R	R	R	R	S	I	S
10	R	R	R	R	R	R	I	R	R	R	S	R	R	R	R	R	R	R	S
11	R	R	R	I	R	R	R	S	I	R	S	I	R	R	I	R	R	R	S
12	R	R	R	S	R	S	I	S	I	I	S	S	S	S	R	R	S	R	I
23	R	R	R	I	I	S	S	S	S	S	I	S	S	R	I	R	I	S	S
AST Result of Vibrio spp. isolates
Class of Antibiotics	Beta lactamase			Cephalosporins				Tetracycline		Fluroquinolones	Macrolides		Aminoglycosides		Sulfonamide	Amphenicol	Carbapenem		Glycylcline
Sample/ Antibiotic Name	Ampicillin	Amoxicillin	Amoxiclav	Cefoxitin	Cefotaxime	Cefepime	Ceftriaxone	Tetracycline	Doxycycline	Ciprofloxacin	Azithromycin	Erythomycin	Amikacin	Gentamycin	Trimethoprim-Sulfomethaxole	Chloramphenicol	Meropenem	Imipenem	Tigecycline
3	R	R	I	S	R	I	I	S	R	I	R	R	R	I	S	R	R	R	R
4	R	R	I	R	R	I	I	R	R	I	S	R	I	S	S	I	S	S	S
5	R	R	R	R	I	I	I	S	R	I	I	I	I	S	I	I	S	S	S
6	I	R	R	I	R	I	I	I	R	I	S	I	S	S	I	S	S	S	S
8	R	R	I	R	S	I	I	R	R	S	R	R	S	I	S	S	R	I	R
10	I	I	S	S	S	I	R	S	I	S	S	S	I	S	S	S	R	R	I
11	I	I	S	S	S	R	R	S	S	S	I	I	S	S	S	I	S	S	I
17	I	R	S	S	S	R	I	I	S	S	I	S	R	R	R	R	R	R	S
38	S	S	S	I	I	S	S	I	I	I	S	I	S	I	I	S	S	I	I
39	S	S	S	I	I	S	S	I	S	S	I	S	S	S	I	I	I	S	S
AST Result of Staphylococcus aureus isolates
Class of Antibiotics	Beta lactamase			Cephalosporins				Tetracycline		Fluroquinolones	Macrolides		Aminoglycosides		Sulfonamide	Amphenicol	Carbapenem		Glycylcline	Glycopeptide	Oxazolidinones
Sample/ Antibiotic Name	Ampicillin	Amoxicillin	Amoxiclav	Cefoxitin	Cefotaxime	Cefepime	Ceftriaxone	Tetracycline	Doxycycline	Ciprofloxacin	Azithromycin	Erythomycin	Amikacin	Gentamycin	Trimethoprim-Sulfomethaxole	Chloramphenicol	Meropenem	Imipenem	Tigecycline	Vancomycin	Linezolid
5	R	R	I	I	R	R	R	R	S	S	R	R	R	I	R	R	R	I	S	I	R
7	S	R	I	I	R	S	R	R	R	S	I	I	I	S	I	I	R	S	R	R	R
8	R	R	R	I	R	R	R	I	I	R	R	R	S	R	I	S	I	I	I	S	S
9	R	R	I	S	R	I	R	R	R	I	S	I	S	S	I	R	I	S	S	S	S
10	I	S	S	S	I	I	I	I	S	R	R	R	I	S	R	R	R	I	S	I	I
11	R	R	I	S	I	I	I	I	S	I	S	R	S	I	S	S	S	S	S	S	S
16	R	R	I	R	I	R	R	R	R	R	I	I	I	S	S	I	R	R	I	R	R
20	R	R	I	S	R	R	R	R	R	R	R	R	R	R	R	R	R	I	S	S	S
21	S	I	S	S	S	S	I	S	I	I	R	R	R	R	R	R	R	S	S	I	S
22	S	R	R	R	R	I	I	S	S	I	I	S	I	S	I	I	I	S	I	S	I
23	R	R	S	I	R	R	R	R	R	R	S	S	I	S	S	I	I	I	S	S	S
25	I	S	S	S	R	R	R	I	I	S	R	R	S	I	I	R	R	S	S	I	S
27	R	R	S	I	R	R	R	R	R	S	R	R	I	R	I	S	R	R	S	S	S
28	R	R	R	R	R	R	R	R	S	R	S	R	S	S	S	R	R	S	S	S	S
29	R	R	R	R	R	R	R	R	R	I	I	I	I	S	I	I	R	I	S	S	S
AST Result of Staphylococcus epidermidis isolates
Class of Antibiotics	Beta lactamase			Cephalosporins				Tetracycline		Fluroquinolones	Macrolides		Aminoglycosides		Sulfonamide	Amphenicol	Carbapenem		Glycylcline	Glycopeptide	Oxazolidinones
Sample/ Antibiotic Name	Ampicillin	Amoxicillin	Amoxiclav	Cefoxitin	Cefotaxime	Cefepime	Ceftriaxone	Tetracycline	Doxycycline	Ciprofloxacin	Azithromycin	Erythomycin	Amikacin	Gentamycin	Trimethoprim-Sulfomethaxole	Chloramphenicol	Meropenem	Imipenem	Tigecycline	Vancomycin	Linezolid
12	R	R	R	R	R	I	R	I	I	I	I	R	S	R	I	R	S	I	S	R	R
14	R	R	R	R	I	I	R	R	S	R	I	I	I	I	S	S	I	R	I	I	S
15	R	R	R	R	R	I	R	S	I	S	R	R	R	R	R	I	S	I	S	R	I
19	I	R	I	S	I	R	R	I	S	I	I	I	R	R	S	S	R	I	I	S	S
24	R	R	R	R	I	S	R	R	I	S	R	R	R	R	S	S	I	R	R	I	S
26	R	R	R	R	S	R	R	S	I	I	R	R	R	I	R	R	S	S	S	S	S
30	R	R	R	S	I	I	R	R	R	I	I	S	S	S	I	I	S	I	I	R	R
31	R	R	R	S	S	R	R	R	S	S	R	R	R	R	S	S	R	R	S	S	S
33	R	R	R	R	R	I	R	R	R	I	R	R	R	R	R	R	I	S	S	S	S
34	R	R	R	R	I	R	R	S	I	R	I	I	S	S	I	S	S	I	R	S	S
35	I	I	I	S	S	R	R	I	I	S	I	R	R	R	S	I	S	S	I	I	I
36	R	R	R	R	R	S	R	R	R	I	I	S	I	I	I	S	I	I	S	S	S
37	R	R	R	R	S	I	I	I	I	S	I	R	I	R	R	R	S	R	I	S	S
38	S	S	I	S	I	I	I	I	S	I	R	R	R	R	S	S	I	I	S	I	S
39	R	R	I	S	S	R	R	R	R	I	I	I	I	S	I	S	S	S	S	S	S
40	I	S	I	S	I	I	I	I	S	S	S	S	I	S	S	I	S	I	I	S	S
AST Result of Listeria spp. isolates
Class of Antibiotics	Beta lactamase			Cephalosporins				Tetracycline		Fluroquinolones	Macrolides		Aminoglycosides		Sulfonamide	Amphenicol	Carbapenem		Glycylcline	Glycopeptide	Oxazolidinones
Sample/ Antibiotic Name	Ampicillin	Amoxicillin	Amoxiclav	Cefoxitin	Cefotaxime	Cefepime	Ceftriaxone	Tetracycline	Doxycycline	Ciprofloxacin	Azithromycin	Erythomycin	Amikacin	Gentamycin	Trimethoprim-Sulfomethaxole	Chloramphenicol	Meropenem	Imipenem	Tigecycline	Vancomycin	Linezolid
1	R	R	I	R	R	R	R	R	I	S	R	R	I	S	R	R	I	S	R	R	R
3	R	R	R	I	R	S	I	R	R	R	S	I	I	I	S	I	R	R	I	I	S
4	R	R	I	I	R	S	S	S	I	S	S	I	R	R	S	R	I	S	I	S	I
5	R	R	R	R	R	R	R	I	I	R	S	I	S	I	I	I	S	S	R	S	S
6	R	R	I	I	S	S	S	R	R	R	S	R	R	R	S	R	S	R	I	S	I
7	R	R	R	R	R	R	R	I	S	S	S	I	I	S	S	S	S	I	S	R	S
11	R	R	I	S	S	S	S	R	I	R	S	I	I	I	I	S	R	R	I	S	S
13	I	S	S	R	R	R	R	R	S	S	S	S	R	I	S	R	S	I	I	S	S
17	R	R	R	R	R	R	R	R	I	R	I	R	S	S	R	R	I	S	S	S	S
25	I	S	S	R	R	R	R	R	R	R	I	S	I	I	S	R	R	R	R	S	R
26	R	R	I	S	I	I	I	R	S	R	I	I	R	I	I	R	S	S	S	I	I
31	R	I	S	S	I	I	S	R	R	S	R	R	I	I	S	S	S	S	I	S	S
33	R	R	R	S	R	S	I	R	S	R	R	R	S	S	I	S	S	S	S	S	S
36	R	R	I	S	S	S	S	I	S	I	R	R	R	R	I	I	R	S	R	S	R
37	R	R	I	I	I	I	I	R	I	R	S	I	S	I	S	S	S	S	I	I	S
38	R	R	I	I	I	I	I	R	S	R	S	I	S	S	I	S	R	S	I	S	I
39	R	R	I	I	S	S	S	R	I	R	I	I	I	I	S	I	S	S	S	I	S
40	S	S	S	I	S	S	R	S	I	R	I	S	S	I	I	S	S	S	I	S	S

## Sheet: MAR index
MAR index of Klebsiella pneumoniae isolates
Sample No	MAR Index
1	0.95
3	0.84
6	0.89
7	0.74
8	0.79
13	0.68
16	0.63
17	0.68
18	0.68
20	0.68
21	0.58
22	0.53
23	0.37
24	0.26
25	0.95
26	0.89
28	0.26
29	0.26
30	0.26
31	0.32
35	0.37
36	0.32
37	0.26
38	0.26
39	0.42
40	0.37
MAR index of Escherichia coli isolates
Sample No	MAR Index
2	0.68
3	0.47
4	0.53
5	0.68
6	0.68
7	0.79
17	0.47
20	0.32
25	0.37
37	0.26
40	0.32
MAR index of Pseudomonas aeruginosa isolates
Sample No	MAR Index
6	0.89
11	0.74
17	0.84
18	0.74
20	0.47
22	0.32
23	0.32
24	0.32
MAR index of Acinetobacter baumannii isolates
Sample No	MAR Index
6	0.84
9	0.68
10	0.84
11	0.63
12	0.37
23	0.26
MAR index of Vibrio spp. isolates
Sample No	MAR Index
3	0.58
4	0.37
5	0.26
6	0.21
8	0.47
10	0.16
11	0.11
17	0.42
38	0
39	0
MAR index of Staphylococcus aureus isolates
Sample No	MAR Index
5	0.62
7	0.43
8	0.48
9	0.33
10	0.29
11	0.14
16	0.57
20	0.71
21	0.33
22	0.19
23	0.38
25	0.33
27	0.57
28	0.57
29	0.48
MAR index of Staphylococcus epidermidis isolates
Sample No	MAR Index
12	0.52
14	0.38
15	0.57
19	0.29
24	0.57
26	0.52
30	0.38
31	0.57
33	0.67
34	0.38
35	0.24
36	0.38
37	0.43
38	0.19
39	0.29
40	0
MAR index of Listeria spp. isolates
Sample No	MAR Index
1	0.67
3	0.43
4	0.29
5	0.43
6	0.48
7	0.38
11	0.29
13	0.33
17	0.57
25	0.57
26	0.29
31	0.24
33	0.38
36	0.43
37	0.19
38	0.24
39	0.19
40	0.1

## Sheet: Serum Resistance
Serum Resistance of Klebsiella pneumoniae isolates
Sample No	Replicate	Colony Count (0h)	CFU (0h)	Colony Count (3h)	CFU (3h)	Dilution Factor	p value	Interpretation
1	1	28	28000000	29	29000000	10000	0.514399	Resistant
	2	17	17000000	38	38000000
	3	28	28000000	24	24000000
3	1	10	100000000	6	60000000	100000	0.29986	Resistant
	2	5	50000000	5	50000000
	3	4	40000000	3	30000000
6	1	10	10000000	4	4000000	10000	0.0485606	Sensitive
	2	20	20000000	6	6000000
	3	21	21000000	8	8000000
7	1	24	24000	54	54000	10	0.035209	Sensitive
	2	28	28000	46	46000
	3	28	28000	45	45000
8	1	32	32000000	40	40000000	10000	0.269703	Resistant
	2	14	14000000	19	19000000
	3	18	18000000	17	17000000
13	1	1	10000000	0	0	100000	0.920695	Resistant
	2	10	100000000	6	60000000
	3	5	50000000	11	110000000
16	1	14	140000000	4	40000000	100000	0.0202041	Sensitive
	2	11	110000000	5	50000000
	3	16	160000000	8	80000000
17	1	11	11000000	23	23000000	10000	0.155133	Resistant
	2	10	10000000	35	35000000
	3	22	22000000	26	26000000
18	1	29	29000000	15	15000000	10000	0.0151584	Sensitive
	2	26	26000000	17	17000000
	3	23	23000000	11	11000000
20	1	10	1000000	5	500000	1000	0.095466	Resistant
	2	10	1000000	8	800000
	3	9	900000	7	700000
21	1	6	6000000	4	4000000	10000	0.118083	Resistant
	2	8	8000000	7	7000000
	3	9	9000000	5	5000000
22	1	10	100000000	33	330000000	100000	0.199407	Resistant
	2	11	110000000	23	230000000
	3	18	180000000	19	190000000
23	1	30	3000000	25	2500000	1000	0.102242	Resistant
	2	28	2800000	25	2500000
	3	25	2500000	15	1500000
24	1	28	28000000	23	23000000	10000	0.188497	Resistant
	2	16	16000000	12	12000000
	3	24	24000000	24	24000000
25	1	11	1100000000	20	2000000000	1000000	0.489887	Resistant
	2	8	800000000	15	1500000000
	3	15	1500000000	10	1000000000
26	1	12	1200000000	15	1500000000	1000000	0.729499	Resistant
	2	14	1400000000	18	1800000000
	3	16	1600000000	12	1200000000
28	1	25	25000000	25	25000000	10000	0.654715	Resistant
	2	24	24000000	35	35000000
	3	32	32000000	28	28000000
29	1	10	10000000	4	4000000	10000	0.0276188	Sensitive
	2	15	15000000	5	5000000
	3	18	18000000	7	7000000
30	1	23	2300000	10	1000000	1000	0.0459385	Sensitive
	2	35	3000000	12	1200000
	3	26	2600000	18	1800000
31	1	14	1400000000	6	600000000	1000000	0.0289011	Sensitive
	2	18	1800000000	3	300000000
	3	19	1900000000	7	700000000
35	1	10	1000000	4	400000	1000	0.0141564	Sensitive
	2	13	1300000	6	600000
	3	14	1400000	5	500000
36	1	18	18000000	17	17000000	10000	0.741801	Resistant
	2	10	10000000	12	12000000
	3	13	13000000	13	13000000
37	1	8	800000000	3	300000000	1000000	0.026271	Sensitive
	2	12	1200000000	5	500000000
	3	7	700000000	3	300000000
38	1	23	23000000	11	11000000	10000	0.0250415	Sensitive
	2	20	20000000	13	13000000
	3	24	24000000	12	12000000
39	1	20	2000000	5	500000	1000	0.0129038	Sensitive
	2	19	1900000	6	600000
	3	17	1700000	7	700000
40	1	15	15000000	18	18000000	10000	0.910378	Resistant
	2	10	24000000	13	13000000
	3	11	11000000	17	17000000
Serum Resistance of Eshcherichia coli isolates
Sample No	Replicate	Colony Count (0h)	CFU (0h)	Colony Count (3h)	CFU (3h)	Dilution Factor	p value	Interpretation
2	1	36	36000000	45	45000000	10000	0.147426	Resistant
	2	23	23000000	38	38000000
	3	30	30000000	32	32000000
3	1	15	150000000	5	50000000	100000	0.049555	Sensitive
	2	18	180000000	6	60000000
	3	13	130000000	8	80000000
4	1	4	4000000	7	7000000	10000	0.634852	Resistant
	2	9	9000000	8	8000000
	3	10	10000000	10	10000000
5	1	16	16000000	20	20000000	10000	0.603941	Resistant
	2	23	23000000	20	20000000
	3	13	13000000	16	16000000
6	1	17	17000000	21	21000000	10000	0.306111	Resistant
	2	13	13000000	23	23000000
	3	19	19000000	18	18000000
7	1	27	2700000	29	2900000	1000	0.38022	Resistant
	2	23	2300000	33	3300000
	3	29	2900000	28	2800000
17	1	11	11000000	13	13000000	10000	0.382787	Resistant
	2	9	9000000	20	20000000
	3	21	21000000	20	20000000
20	1	21	21000000	10	10000000	10000	0.0269745	Sensitive
	2	16	16000000	10	10000000
	3	15	15000000	6	6000000
23	1	19	19000000	9	9000000	10000	0.00720545	Sensitive
	2	16	16000000	7	7000000
	3	15	15000000	3	3000000
24	1	15	150000	5	50000	100	0.0287141	Sensitive
	2	17	170000	4	40000
	3	10	100000	3	30000
40	1	26	26000000	15	15000000	10000	0.0359482	Sensitive
	2	29	29000000	12	12000000
	3	16	16000000	7	7000000
Serum Resistance of Pseudomonas aeruginosa isolates
Sample No	Replicate	Colony Count (0h)	CFU (0h)	Colony Count (3h)	CFU (3h)	Dilution Factor	p value	Interpretation
6	1	25	2500000	25	2500000	1000	0.88453	Resistant
	2	24	2400000	30	3000000
	3	32	3200000	24	2400000
11	1	6	6000000	5	5000000	10000	0.482964	Resistant
	2	6	6000000	6	6000000
	3	9	9000000	19	19000000
17	1	15	15000	15	15000	10	0.183503	Resistant
	2	19	19000	18	18000
	3	20	20000	19	19000
18	1	13	13000000	12	12000000	10000	0.387237	Resistant
	2	6	6000000	8	8000000
	3	9	9000000	22	22000000
20	1	15	15000000	6	6000000	10000	0.025838	Sensitive
	2	23	23000000	7	7000000
	3	27	27000000	12	12000000
22	1	17	17000000	10	10000000	10000	0.00633921	Sensitive
	2	18	18000000	9	9000000
	3	21	21000000	12	12000000
23	1	10	10000	6	6000	10	0.0377496	Sensitive
	2	5	5000	3	3000
	3	8	8000	4	4000
24	1	25	25000000	19	19000000	10000	0.0269745	Sensitive
	2	21	21000000	12	12000000
	3	17	17000000	6	6000000
Serum Resistance of Acinetobacter baumannii isolates
Sample No	Replicate	Colony Count (0h)	CFU (0h)	Colony Count (3h)	CFU (3h)	Dilution Factor	p value	Interpretation
6	1	25	25000000	10	10000000	10000	0.0129038	Sensitive
	2	28	28000000	15	15000000
	3	22	22000000	12	12000000
9	1	29	29000000	9	9000000	10000	0.0102217	Sensitive
	2	19	19000000	5	5000000
	3	21	21000000	4	4000000
10	1	21	21000000	10	10000000	10000	0.0290805	Sensitive
	2	16	16000000	10	10000000
	3	14	14000000	6	6000000
12	1	15	1500000	5	500000	1000	0.00720545	Sensitive
	2	18	1800000	6	600000
	3	13	1300000	4	400000
17	1	37	37000000	35	35000000	10000	0.287303	Resistant
	2	21	21000000	29	29000000
	3	28	28000000	38	38000000
23	1	14	14000000	4	4000000	10000	0.0202041	Sensitive
	2	11	11000000	5	5000000
	3	16	16000000	8	8000000
Serum Resistance of Vibrio spp. isolates
Sample No	Replicate	Colony Count (0h)	CFU (0h)	Colony Count (3h)	CFU (3h)	Dilution Factor	p value	Interpretation
3	1	14	14000000	21	21000000	10000	0.0591249	Resistant
	2	26	26000000	34	34000000
	3	27	27000000	30	30000000
4	1	12	12000000	5	5000000	10000	0.0352426	Sensitive
	2	17	17000000	4	4000000
	3	21	21000000	7	7000000
5	1	24	24000000	27	27000000	10000	0.0668611	Resistant
	2	27	27000000	35	35000000
	3	31	31000000	36	36000000
6	1	37	37000000	48	48000000	10000	0.150409	Resistant
	2	30	30000000	42	42000000
	3	36	36000000	37	37000000
8	1	17	17000000	7	7000000	10000	0.747901	Resistant
	2	24	24000000	35	35000000
	3	21	21000000	27	27000000
10	1	38	38000000	45	45000000	10000	0.19889	Resistant
	2	45	45000000	50	50000000
	3	32	32000000	58	58000000
11	1	7	7000000	6	6000000	10000	0.579916	Resistant
	2	8	8000000	8	8000000
	3	5	5000000	9	9000000
17	1	15	15000000	24	24000000	10000	0.945687	Resistant
	2	17	17000000	13	13000000
	3	20	20000000	16	16000000
38	1	24	24000000	10	10000000	10000	0.0209291	Sensitive
	2	31	31000000	8	8000000
	3	28	28000000	11	11000000
39	1	18	18000000	4	4000000	10000	0.0104462	Sensitive
	2	15	15000000	5	5000000
	3	14	14000000	3	3000000
Serum Resistance of Staphylococcus aureus isolates
Sample No	Replicate	Colony Count (0h)	CFU (0h)	Colony Count (3h)	CFU (3h)	Dilution Factor	p value	Interpretation
5	1	16	1600000	15	1500000	1000	0.318995	Resistant
	2	14	1400000	20	2000000
	3	12	1200000	15	1500000
7	1	25	25000000	28	28000000	10000	0.579916	Resistant
	2	22	22000000	20	20000000
	3	19	19000000	21	21000000
8	1	7	7000000	11	11000000	10000	0.044363	Sensitive
	2	5	5000000	14	14000000
	3	6	6000000	13	13000000
17	1	4	4000000	12	12000000	100000	0.579916	Resistant
	2	6	6000000	4	4000000
	3	5	5000000	5	5000000
18	1	12	12000000	4	4000000	10000	0.0151084	Sensitive
	2	14	14000000	5	5000000
	3	15	15000000	3	3000000
20	1	32	32000000	17	17000000	10000	0.00515979	Sensitive
	2	27	27000000	11	11000000
	3	29	29000000	10	10000000
21	1	19	1900000	8	800000	1000	0.0187202	Sensitive
	2	26	2600000	10	1000000
	3	24	2400000	6	600000
22	1	24	240000	10	100000	100	0.00747674	Sensitive
	2	26	260000	12	120000
	3	25	250000	7	70000
25	1	18	18000000	10	10000000	10000	0.486564	Resistant
	2	5	5000000	10	10000000
	3	22	22000000	14	14000000
27	1	4	4000000	9	9000000	10000	0.625366	Resistant
	2	12	12000000	14	14000000
	3	15	15000000	12	12000000
28	1	19	19000000	4	4000000	10000	0.0116963	Sensitive
	2	22	22000000	6	6000000
	3	15	15000000	4	4000000
29	1	9	9000000	10	10000000	100000	0.323247	Resistant
	2	8	8000000	9	9000000
	3	4	4000000	15	15000000
31	1	17	17000000	25	25000000	10000	0.0820149	Resistant
	2	23	23000000	27	27000000
	3	15	15000000	18	18000000
32	1	9	900000	19	1900000	1000	0.118896	Resistant
	2	3	300000	25	2500000
	3	4	400000	10	1000000
36	1	14	1400000	19	1900000	1000	0.0634142	Resistant
	2	22	2200000	24	2400000
	3	25	2500000	28	2800000
Serum Resistance of Staphylococcus epidermidis isolates
Sample No	Replicate	Colony Count (0h)	CFU (0h)	Colony Count (3h)	CFU (3h)	Dilution Factor	p value	Interpretation
12	1	25	250000000	13	130000000	100000	0.0398698	Sensitive
	2	25	250000000	10	100000000
	3	19	190000000	12	120000000
14	1	17	1700000	10	1000000	1000	0.0345784	Sensitive
	2	18	1800000	12	1200000
	3	15	1500000	4	400000
15	1	15	1500000	14	1400000	1000	0.29986	Resistant
	2	12	1200000	8	800000
	3	11	1100000	11	1100000
16	1	17	17000000	50	50000000	10000	0.0229026	Sensitive
	2	28	28000000	55	55000000
	3	28	28000000	47	47000000
19	1	20	2000000	5	500000	1000	0.0129038	Sensitive
	2	19	1900000	6	600000
	3	17	1700000	7	700000
23	1	19	19000000	4	4000000	10000	0.0116963	Sensitive
	2	22	22000000	6	6000000
	3	15	15000000	4	4000000
24	1	18	18000000	12	12000000	10000	0.589653	Resistant
	2	22	22000000	16	16000000
	3	13	13000000	18	18000000
26	1	4	40000	13	130000	100	0.00633921	Sensitive
	2	11	110000	20	200000
	3	10	100000	17	170000
30	1	15	150000	45	450000	100	0.0221022	Sensitive
	2	32	320000	50	500000
	3	16	160000	38	380000
33	1	23	23000000	23	23000000	10000	0.80197	Resistant
	2	18	18000000	12	12000000
	3	14	14000000	24	24000000
34	1	16	16000000	25	25000000	10000	0.0927353	Resistant
	2	20	20000000	38	38000000
	3	30	30000000	36	36000000
35	1	14	14000000	19	19000000	10000	0.625366	Resistant
	2	22	22000000	24	24000000
	3	25	25000000	22	22000000
37	1	12	1200000000	15	1500000000	1000000	0.729499	Resistant
	2	14	1400000000	18	1800000000
	3	16	1600000000	12	1200000000
38	1	40	40000000	22	22000000	10000	0.763682	Resistant
	2	21	21000000	28	28000000
	3	27	27000000	30	30000000
39	1	5	50000000	5	50000000	100000	0.909833	Resistant
	2	4	40000000	8	80000000
	3	12	120000000	7	70000000
40	1	22	22000000	32	32000000	10000	0.0370862	Sensitive
	2	16	16000000	23	23000000
	3	20	20000000	25	25000000
Serum Resistance of Listeria spp. isolates
Sample No	Replicate	Colony Count (0h)	CFU (0h)	Colony Count (3h)	CFU (3h)	Dilution Factor	p value	Interpretation
1	1	40	40000000	22	22000000	10000	0.763682	Resistant
	2	21	21000000	28	28000000
	3	27	27000000	30	30000000
3	1	7	700000000	4	400000000	1000000	0.825922	Resistant
	2	6	600000000	7	700000000
	3	5	500000000	6	600000000
4	1	5	50000000	5	50000000	100000	0.225403	Resistant
	2	5	50000000	3	30000000
	3	6	60000000	5	50000000
5	1	10	1000000	16	1600000	1000	0.0927353	Resistant
	2	4	400000	7	700000
	3	6	600000	8	800000
6	1	25	250000000	13	130000000	100000	0.0398698	Sensitive
	2	25	250000000	10	100000000
	3	19	190000000	12	120000000
7	1	10	1000000	4	400000	1000	0.199359	Resistant
	2	4	400000	4	400000
	3	6	600000	2	200000
11	1	22	22000000	5	5000000	10000	0.040788	Sensitive
	2	20	20000000	4	4000000
	3	17	17000000	9	9000000
13	1	14	1400000	11	1100000	1000	0.19171	Resistant
	2	10	1000000	6	600000
	3	6	600000	6	600000
17	1	9	90000000	4	40000000	100000	0.8	Resistant
	2	4	40000000	11	110000000
	3	10	100000000	11	110000000
25	1	17	1700000	10	1000000	1000	0.0345784	Sensitive
	2	18	1800000	12	1200000
	3	15	1500000	4	400000
26	1	4	400000	10	1000000	1000	0.659497	Resistant
	2	6	600000	3	300000
	3	3	300000	4	400000
31	1	10	1000000	5	500000	1000	0.095466	Resistant
	2	10	1000000	8	800000
	3	9	900000	7	700000
33	1	15	1500000	12	1200000	1000	0.696761	Resistant
	2	8	800000	15	1500000
	3	9	900000	9	900000
36	1	8	800000	4	400000	1000	0.0390123	Sensitive
	2	12	1200000	6	600000
	3	11	1100000	8	800000
37	1	8	800000	4	400000	1000	0.0081634	Sensitive
	2	6	600000	3	300000
	3	9	900000	5	500000
38	1	12	12000000	6	6000000	10000	0.049555	Sensitive
	2	16	16000000	3	3000000
	3	14	14000000	6	6000000
39	1	12	12000000	13	13000000	10000	0.578363	Resistant
	2	10	10000000	15	15000000
	3	20	20000000	18	18000000
40	1	10	10000000	4	4000000	10000	0.0233755	Sensitive
	2	13	13000000	6	6000000
	3	12	12000000	8	8000000
